# Supplementary material for: The boron uptake via LAT1 and survival analysis after boron neutron capture therapy in canine hemangiosarcoma cell lines
Source: Front Vet Sci. 2026 May 12;13:1763965. doi: 10.3389/fvets.2026.1763965 (PMC13201519; doi:10.3389/fvets.2026.1763965)
Supplement: Supplementary Data Sheet 1 — Original uncropped gel images of LAT1 and RPL19 PCR products corresponding to Figure 1. Images are provided as raw, unedited source data. [file Data_Sheet_1.zip]

Archive with 5 entries (4 files):
- original images/
- original images/LAT1.tif
- __MACOSX/original images/._LAT1.tif
- original images/PRL19.tif
- __MACOSX/original images/._PRL19.tif
